# Supplementary material for: Canadian polar bear population structure using genome‐wide markers
Source: Ecol Evol. 2020 Mar 24;10(8):3706–14. doi: 10.1002/ece3.6159 (PMC7160183; doi:10.1002/ece3.6159)
Supplement: Supplementary file 2 — Table S1 [file ECE3-10-3706-s002.xlsx]

## Sheet: Sheet1
Individual ID	Year Harvested	Sex	Subpopulation
NT_100177	2005	M	VM
NT_100196	2006	F	NB
NT_100339	2000	M	NB
NT_100340	2000	F	NB
NT_100341	2000	F	NB
NT_100343	2000	F	SB
NT_100344	2000	M	NB
NT_100381	2009	F	VM
NT_100383	2009	M	NB
NT_100458	2012	M	NB
NT_100486	2012	F	NB
NT_100487	2012	M	NB
NT_100488	2012	M	NB
NT_100489	2012	F	NB
NT_100491	2012	F	NB
NT_100492	2012	F	NB
NT_100493	2012	M	NB
NT_100500	2012	M	NB
NT_100501	2012	M	NB
NT_100506	2012	M	SB
NT_100510	2011	F	SB
NT_100529	2011	F	NB
NT_100544	2011	M	NB
NT_100576	2013	M	SB
NT_100577	2013	M	NB
NT_100581	2013	M	NB
NT_100608	2013	M	NB
NT_100626	2013	F	VM
NT_100627	2013	M	VM
NT_100629	2013	M	VM
NT_100635	2014	M	NB
NT_100642	2014	F	NB
NT_100645	2014	M	NB
NT_100650	2014	F	NB
NT_100651	2014	M	NB
NT_100666	2014	M	NB
NT_100669	2014	F	SB
NT_100716	2016	M	NB
NT_100717	2016	M	NB
NT_100720	2016	M	NB
NT_100724	2016	M	NB
NU_L23937	1999	F	MC
NU_L24440	2000	M	WH
NU_L24441	2000	M	WH
NU_L24442	2000	M	WH
NU_L24444	2000	M	WH
NU_L24445	2000	M	WH
NU_L24446	2000	F	WH
NU_L24451	2000	F	WH
NU_L24594	2000	M	LS
NU_L24763	2001	M	LS
NU_L24929	2001	F	MC
NU_L24959	2001	M	MC
NU_L25434	2002	M	GB
NU_L25528	2002	M	LS
NU_L25583	2002	F	LS
NU_L25947	2003	M	LS
NU_L25958	2003	M	LS
NU_L25960	2003	M	LS
NU_L25962	2003	F	LS
NU_L26017	2003	M	GB
NU_L26052	2004	M	LS
NU_L26063	2004	F	GB
NU_L26084	2004	F	GB
NU_L26088	2004	M	GB
NU_L26090	2004	F	GB
NU_L26091	2004	M	GB
NU_L26207	2004	M	LS
NU_L26244	2004	M	VM
NU_L26252	2004	M	GB
NU_L26267	2004	M	MC
NU_L26285	2004	M	LS
NU_L26306	2004	M	NW
NU_L26353	2004	M	GB
NU_L26460	2005	M	GB
NU_L26461	2005	M	GB
NU_L26657	2005	M	LS
NU_L27005	2006	M	LS
NU_L27104	2006	M	MC
NU_L27338	2007	M	MC
NU_L27339	2007	M	MC
NU_L27600	2007	F	LS
NU_L27660	2007	F	NB
NU_L27781	2007	F	BB
NU_L27863	2008	F	WH
NU_L27864	2008	M	WH
NU_L27882	2008	F	GB
NU_L27922	2008	M	GB
NU_L28325	2009	M	LS
NU_L28333	2009	M	SH
NU_L28334	2009	M	SH
NU_L28335	2009	M	SH
NU_L28338	2009	M	SH
NU_L28339	2009	F	SH
NU_L28340	2009	M	SH
NU_L28341	2009	F	SH
NU_L28343	2009	F	SH
NU_L28346	2009	M	SH
NU_L28347	2009	M	SH
NU_L28355	2009	M	SH
NU_L28406	2009	M	FB
NU_L28408	2009	M	FB
NU_L28425	2009	F	FB
NU_L28427	2009	F	FB
NU_L28428	2009	F	FB
NU_L28550	2009	M	LS
NU_L28554	2009	M	LS
NU_L28559	2009	M	LS
NU_L28568	2009	M	LS
NU_L28590	2009	M	LS
NU_L28605	2009	M	LS
NU_L28670	2009	F	GB
NU_L28891	2010	F	VM
NU_L28941	2010	M	SH
NU_L28952	2010	F	SH
NU_L28953	2010	F	SH
NU_L28954	2010	M	SH
NU_L28969	2010	M	LS
NU_L29014	2010	F	LS
NU_L29249	2011	F	LS
NU_L29278	2011	F	FB
NU_L29280	2011	F	FB
NU_L29281	2011	M	FB
NU_L29282	2011	M	FB
NU_L29283	2011	M	FB
NU_L29285	2011	F	DS
NU_L29286	2011	F	DS
NU_L29287	2011	M	DS
NU_L29288	2011	M	DS
NU_L29336	2011	M	SH
NU_L29337	2011	M	SH
NU_L29340	2011	F	SH
NU_L29373	2011	F	FB
NU_L29374	2011	M	DS
NU_L29376	2011	M	FB
NU_L29383	2011	M	BB
NU_L29385	2011	F	BB
NU_L29389	2011	F	BB
NU_L29390	2011	F	BB
NU_L29392	2011	F	BB
NU_L29394	2011	M	BB
NU_L29458	2011	F	GB
NU_L29465	2011	M	GB
NU_L29480	2011	M	GB
NU_L29576	2011	M	LS
NU_L29581	2011	M	LS
NU_L29589	2011	F	WH
NU_L29590	2011	M	WH
NU_L29591	2011	M	WH
NU_L29592	2011	M	WH
NU_L29634	2012	F	GB
NU_L35015	2012	M	WH
NU_L35109	2012	F	GB
NU_L35174	2012	M	FB
NU_L35205	2012	M	BB
NU_L35206	2012	F	BB
NU_L35209	2012	M	BB
NU_L35211	2012	F	BB
NU_L35214	2012	M	BB
NU_L35216	2012	F	BB
NU_L35219	2012	M	BB
NU_L35221	2012	F	BB
NU_L35226	2012	M	WH
NU_L35316	2012	M	NB
NU_L35335	2013	M	LS
NU_L35340	2013	F	FB
NU_L35342	2013	M	FB
NU_L35343	2013	M	FB
NU_L35344	2013	M	FB
NU_L35349	2013	M	FB
NU_L35362	2013	M	LS
NU_L35363	2013	M	LS
NU_L35365	2013	M	LS
NU_L35366	2013	M	LS
NU_L35367	2013	M	LS
NU_L35368	2013	M	LS
NU_L35369	2013	F	LS
NU_L35370	2013	F	LS
NU_L35376	2013	F	FB
NU_L35378	2013	M	GB
NU_L35379	2013	F	FB
NU_L35401	2013	M	DS
NU_L35406	2013	F	DS
NU_L35412	2013	F	DS
NU_L35413	2013	M	SH
NU_L35418	2013	M	SH
NU_L35420	2013	M	SH
NU_L35423	2013	M	SH
NU_L35425	2013	M	WH
NU_L35435	2013	F	WH
NU_L35436	2013	M	WH
NU_L35439	2013	M	WH
NU_L35442	2013	M	WH
NU_L35446	2013	F	WH
NU_L35448	2013	F	WH
NU_L35449	2013	M	WH
NU_L35468	2013	M	GB
NU_L35470	2013	M	GB
NU_L35471	2013	M	GB
NU_L35525	2013	F	BB
NU_L35527	2013	F	BB
NU_L35529	2013	M	BB
NU_L35531	2013	M	BB
NU_L35536	2013	M	FB
NU_L35563	2013	F	VM
NU_L35565	2013	M	MC
NU_L35566	2013	M	VM
NU_L35575	2013	M	FB
NU_L35581	2013	M	SH
NU_L35582	2013	M	SH
NU_L35584	2013	F	SH
NU_L35729	2013	M	DS
NU_L39051	2014	F	LS
NU_L39059	2014	F	DS
NU_L39060	2014	F	DS
NU_L39062	2014	M	FB
NU_L39063	2014	M	FB
NU_L39085	2014	M	LS
NU_L39086	2014	M	BB
NU_L39087	2014	M	BB
NU_L39088	2014	F	DS
NU_L39090	2014	M	BB
NU_L39091	2014	M	BB
NU_L39093	2014	M	BB
NU_L39094	2014	M	BB
NU_L39097	2014	M	DS
NU_L39098	2014	M	DS
NU_L39099	2014	M	DS
NU_L39108	2014	F	FB
NU_L39109	2014	M	FB
NU_L39110	2014	M	BB
NU_L39111	2014	F	SH
NU_L39116	2014	F	SH
NU_L39117	2014	F	SH
NU_L39118	2014	M	SH
NU_L39121	2014	M	SH
NU_L39132	2014	F	SH
NU_L39133	2014	F	SH
NU_L39134	2014	M	SH
NU_L39153	2014	M	BB
NU_L39154	2014	F	BB
NU_L39155	2014	M	BB
NU_L39156	2014	M	BB
NU_L39157	2014	M	BB
NU_L39160	2014	M	FB
NU_L39162	2014	F	FB
NU_L39163	2014	M	FB
NU_L39200	2014	M	LS
NU_L39207	2014	F	LS
NU_L39239	2014	F	VM
NU_L39241	2014	M	VM
NU_L39242	2014	M	MC
NU_L39262	2014	M	LS
NU_L39263	2014	F	LS
NU_L39265	2014	M	LS
NU_L39266	2014	M	LS
NU_L39269	2014	F	LS
NU_L39271	2014	M	LS
NU_L39273	2014	M	LS
NU_L39275	2014	F	LS
NU_L39322	2014	M	BB
NU_L39333	2014	M	GB
NU_L39337	2014	M	GB
NU_L39359	2014	M	SH
NU_L39360	2014	M	SH
NU_L39381	2014	M	WH
NU_L39382	2014	M	WH
NU_L39396	2015	M	GB
NU_L39397	2015	F	GB
NU_L39399	2015	M	MC
NU_L39401	2015	F	GB
NU_L39403	2015	F	MC
NU_L39404	2015	M	MC
NU_L39440	2015	F	BB
NU_L39448	2015	F	BB
NU_L39449	2015	F	DS
NU_L39450	2015	M	DS
NU_L39453	2015	F	BB
NU_L39454	2015	F	DS
NU_L39456	2015	M	DS
NU_L39458	2015	M	WH
NU_L39459	2015	M	WH
NU_L39467	2015	F	WH
NU_L39468	2015	F	WH
NU_L39469	2015	F	WH
NU_L39472	2015	M	WH
NU_L39477	2015	M	MC
NU_L39478	2015	M	GB
NU_L39483	2015	F	FB
NU_L39484	2015	M	FB
NU_L39489	2015	M	FB
NU_L39491	2015	M	FB
NU_L39493	2015	F	FB
NU_L39494	2015	M	FB
NU_L39496	2015	F	FB
NU_L39502	2015	M	BB
NU_L39505	2015	M	FB
NU_L39507	2015	F	FB
NU_L39509	2015	F	FB
NU_L39510	2015	M	FB
NU_L39511	2015	M	FB
NU_L39515	2015	F	BB
NU_L39520	2015	M	WH
NU_L39532	2015	M	BB
NU_L39551	2015	M	LS
NU_L39557	2015	F	SH
NU_L39558	2015	F	SH
NU_L39560	2015	M	SH
NU_L39561	2015	M	SH
NU_L39600	2015	M	LS
NU_L39616	2015	M	LS
NU_L39619	2015	M	LS
NU_L39623	2015	F	LS
NU_L39629	2015	F	DS
NU_L39632	2015	M	DS
NU_L39633	2015	F	DS
NU_L39634	2015	F	DS
NU_L39635	2015	M	DS
NU_L39640	2015	M	MC
NU_L39643	2015	M	DS
NU_L39648	2015	M	WH
NU_L39652	2015	M	WH
NU_L39664	2015	M	BB
NU_L39678	2015	M	GB
NU_L39680	2015	M	GB
NU_L39685	2015	F	GB
NU_L39686	2015	F	DS
NU_L39687	2015	F	DS
NU_L39693	2015	F	DS
NU_L39695	2015	M	DS
NU_L39696	2015	M	DS
NU_L39697	2015	M	DS
NU_L39698	2015	M	DS
NU_L39699	2015	F	DS
NU_L39702	2015	M	DS
NU_L39703	2015	M	DS
NU_L39705	2015	M	DS
NU_L39752	2015	M	BB
NU_L39754	2015	M	GB
NU_L39770	2015	M	LS
NU_L39771	2015	M	LS
NU_L39772	2015	M	LS
NU_L39773	2015	F	LS
NU_L39774	2015	M	LS
NU_L39775	2015	M	LS
NU_L39776	2015	F	LS
NU_L39818	2015	F	WH
NU_L39824	2015	F	WH
NU_L39834	2015	M	BB
NU_L40060	2016	M	BB
NU_L40067	2016	M	MC
NU_L40085	2016	M	MC
NU_L40087	2016	M	MC
NU_X13487	1999	F	MC
NU_X30022	1998	M	GB
NU_X30193	1998	F	MC
NU_X30247	1999	M	GB
NU_X30289	1999	F	GB
